# Supplementary material for: Characterization of Robertsonian and Reciprocal Translocations in Cattle through NGS
Source: Animals (Basel). 2023 Sep 26;13(19):3018. doi: 10.3390/ani13193018 (PMC10571785; doi:10.3390/ani13193018)
Supplement: Supplementary file 1 [file animals-13-03018-s001.zip]

Archive with 1 entries (1 files):
- animals-2550758-supplementary.pdf
